# Supplementary material for: Adaptive Thermogenesis and Lipid Metabolism Modulation in Inguinal and Perirenal Adipose Tissues of Hezuo Pigs in Response to Low-Temperature Exposure
Source: Cells. 2025 Mar 7;14(6):392. doi: 10.3390/cells14060392 (PMC11941736; doi:10.3390/cells14060392)
Supplement: Supplementary file 1 [file cells-14-00392-s001.zip]

Archive with 1 entries (1 files):
- cells-3389046-supplementary.pdf
